# Supplementary material for: HIF-1/2α-Activated RNF146 Enhances the Proliferation and Glycolysis of Hepatocellular Carcinoma Cells via the PTEN/AKT/mTOR Pathway
Source: Front Cell Dev Biol. 2022 May 27;10:893888. doi: 10.3389/fcell.2022.893888 (PMC9200061; doi:10.3389/fcell.2022.893888)
Supplement: Supplementary file 2 [file DataSheet1.ZIP]

Archive with 12 entries (12 files):
- Figure 4C (2).tif
- Figure 4D (1).png
- Figure 4D (2).png
- Figure 5C (1).png
- Figure 5C (2).png
- Figure 7C (1).tif
- Figure 7C (2).tif
- Figure 7C (3).tif
- Figure 7D (1).png
- Figure 7D (2).png
- Figure 7D (3).png
- WB data.pdf
