# Supplementary material for: HIF-1/2α-Activated RNF146 Enhances the Proliferation and Glycolysis of Hepatocellular Carcinoma Cells via the PTEN/AKT/mTOR Pathway
Source: Front Cell Dev Biol. 2022 May 27;10:893888. doi: 10.3389/fcell.2022.893888 (PMC9200061; doi:10.3389/fcell.2022.893888)
Supplement: Supplementary file 4 [file DataSheet3.xlsx]

## Sheet: Fig1A
	Hypoxia	Hypoxia	Hypoxia	Normoxia	Normoxia	Normoxia
BNIP3	8.91831	6.71551	10.7444	1	1.26766	2.22961
GLUT1	3.26599	2.09673	3.00748	1	1.03318	1.37583
CA9	2.86809	2.27348	2.63213	1	1.1009	1.19915
PDK1	6.19939	6.55433	9.32042	1	1.4413	1.71986
LOXL2	4.59117	3.37439	3.96626	1.39064	1	1.41578
ANGPTL4	8.21945	10.7311	13.936	2.07707	1	2.80368
PGK1	4.01463	1.94798	3.59475	1	1.12019	1.29437
PLOD1	3.84285	3.46401	3.87232	1	1.45447	1.61166
P4HA1	7.24398	3.66483	6.63843	1.04464	1	1.41451
P4HA2	4.2329	2.71081	3.91602	1.10767	1	1.06635
RNF146	53.2414	17.1136	11.5107	1.403	1	1

## Sheet: Fig1B
	20% O2			1% O2
Hep3B	1	0.05	3	8.23	0.53	3
Huh7	1	0.08	3	7.92	0.41	3

## Sheet: Fig1D
	NTC			sh2α			sh1α			DKD
Hep3B	1	0.05	3	0.45	0.08	3	0.21	0.04	3	0.13	0.03	3
Huh7	1	0.08	3	0.38	0.05	3	0.17	0.04	3	0.1	0.03	3

## Sheet: Fig2B
NT (n=80)	HCC (n=80)
0	0
0	0
0	0
0	1
0	1
0	1
0	1
0	1
0	1
0	1
1	2
1	2
1	2
1	2
1	2
1	2
1	2
1	3
1	3
1	3
1	3
1	3
1	4
1	4
1	4
2	4
2	4
2	4
2	4
2	4
2	4
2	4
2	4
2	4
2	4
2	4
2	6
2	6
2	6
2	6
2	6
2	6
3	6
3	6
3	6
3	6
3	6
3	6
3	9
3	9
3	9
3	9
4	9
4	9
4	9
4	9
4	9
4	9
4	6
4	6
4	6
4	6
4	6
4	6
6	4
6	4
6	4
6	4
6	4
6	4
6	4
9	6
9	6
9	6
9	6
9	6
4	6
4	6
4	4
4	9

## Sheet: Fig2C
MIHA	Hep3B	Huh7	HepG2	HCCLM3
0.806452	2.62903	2.04839	0.903226	4.27419
0.75	2.8871	1.69355	0.991935	3.94355
0.862903	2.41935	2.17742	0.83871	3.73387

## Sheet: Fig2E
Low RNF146 (n=22)	High RNA146 (n=58)
15	3
9	5
23	7
16	8
20	6
24	12
28	10
36	14
36	18
36	13
36	11
36	20
36	23
36	24
36	16
36	18
36	19
36	10
36	3
36	8
36	5
36	22
	25
	30
	32
	3
	35
	5
	31
	32
	26
	30
	33
	7
	9
	1
	5
	7
	21
	36
	36
	36
	36
	36
	36
	36
	36
	36
	36
	36
	36
	36
	36
	36
	36
	36
	36
	36

## Sheet: Fig3A
NTC	shRNF#1	shRNF#2
1.78	0.4094	0.2136
1.6554	0.267	0.3026
1.9046	0.3382	0.445

## Sheet: Fig3B
	NTC			shRNF#1			shRNF#2
0	0.42	0.06	3	0.41	0.05	3	0.43	0.04	3
24	0.63	0.05	3	0.49	0.05	3	0.48	0.05	3
48	0.86	0.07	3	0.62	0.06	3	0.6	0.04	3
72	1.27	0.08	3	0.74	0.07	3	0.7	0.05	3

## Sheet: Fig3C
NTC	shRNF#1	shRNF#2
37.12	17.16	14.95
43.05	15.2	18.05
33.17	16.17	11.13

## Sheet: Fig3D
NTC	shRNF#1	shRNF#2
542	190	179
520	168	211
564	201	190

[truncated: 18 more sheets: Fig3E, Fig3F, Fig4A, Fig4B, Fig4C, Fig4D, Fig4E, Fig4F, Fig5A, Fig5B, Fig5C, Fig5D, Fig6F, Fig7B, Fig7C, Fig7D, Fig7E, Fig7F]
