# Supplementary material for: HIF-1/2α-Activated RNF146 Enhances the Proliferation and Glycolysis of Hepatocellular Carcinoma Cells via the PTEN/AKT/mTOR Pathway
Source: Front Cell Dev Biol. 2022 May 27;10:893888. doi: 10.3389/fcell.2022.893888 (PMC9200061; doi:10.3389/fcell.2022.893888)
Supplement: Supplementary file 5 [file DataSheet2.ZIP]

Archive with 10 entries (10 files):
- Figure 2B (1).png
- Figure 2B (2).png
- Figure 2B (3).png
- Figure 3C (1).tif
- Figure 3C (2).tif
- Figure 3C (3).tif
- Figure 3D (1).png
- Figure 3D (2).png
- Figure 3D (3).png
- Figure 4C (1).tif
